# Supplementary material for: The Arthrobacter arilaitensis Re117 Genome Sequence Reveals Its Genetic Adaptation to the Surface of Cheese
Source: PLoS One. 2010 Nov 24;5(11):e15489. doi: 10.1371/journal.pone.0015489 (PMC2991359; doi:10.1371/journal.pone.0015489)
Supplement: Table S5 — Copy number and distribution of IS families in four Arthrobacter species. (XLS) [file pone.0015489.s011.xls]

## Sheet: Feuil1
	Table S5. Copy number and distribution of IS families in four Arthrobacter species
		A. arilaitensis RE117	A. arilaitensis pRE117-1	A. arilaitensis pRE117-2	A. aurescens TC1	A. aurescens TC1 PTC1	A. aurescens TC1 PTC2	A.chloro A6	A.chloro A6 pACHL01	A.chloro A6 pACHL02	A. sp FB24	A. sp FB24 p1	A. sp FB24 p2	A. sp FB24 p3
	Family	IS numbers (full/partial)	IS numbers (full/partial)	IS numbers (full/partial)	IS numbers (full/partial)	IS numbers (full/partial)	IS numbers (full/partial)	IS numbers (full/partial)	IS numbers (full/partial)	IS numbers (full/partial)	IS numbers (full/partial)	IS numbers (full/partial)	IS numbers (full/partial)	IS numbers (full/partial)
	IS110	12/3			0/1	0/1	0/3				3/2	1/1	1/0
	IS1380	7/0				0/1
	IS1595	3/2
	IS21	4/1				1/0					0/5
	IS256	5/1			0/2		0/1				0/1	1/0
	IS3	18/14	1/0		8/0	2/0	1/0			1/0
	IS30							1/2
	IS4	2/0
	IS481	13/3									3/0	0/1	1/0
	IS5	1/1	1/0			1/0
	IS630	1/0
	IS91					1/1
	IS982	0/1
	ISL3	43/9	2/0
	ISNCY					1/0
	Tn3				1/0	1/1						1/0	1/0	1/0
	Tn554				1/0
	Total	109/35	4/0	0/0	10/3	7/4	1/4	1/2	0/0	1/0	6/8	3/2	3/0	1/0
