# Supplementary material for: The Arthrobacter arilaitensis Re117 Genome Sequence Reveals Its Genetic Adaptation to the Surface of Cheese
Source: PLoS One. 2010 Nov 24;5(11):e15489. doi: 10.1371/journal.pone.0015489 (PMC2991359; doi:10.1371/journal.pone.0015489)
Supplement: Table S6 — Insertion sequences identified in the genome of A. arilaitensis. (XLS) [file pone.0015489.s012.xls]

## Sheet: Feuil1
	Table S6. Insertion sequences identified in the genome of A. arilaitensis
	The table summarises from left to right: the IS name; length of the IS in base pairs (bp); length of the terminal inverted repeats (IR); length of flanking direct repeats (DR); family and subgroup; copy number of each IS (Total, Full, Partial) for the chromosome and plasmids of A. arilaitensis.
							A. arilaitensis RE117			A. arilaitensis pRE117-1			A. arilaitensis pRE117-2
	IS Name	Length (bp)	IR	DR	ORF number	Family (subgroup)	Total	Full	Partial	Total	Full	Partial	Total	Full	Partial
	ISAar1	1217	24	8	1	IS1595 (ISSod11)	5	3	2	0			0
	ISAar2	1473	0	0	1	IS110	2	2		0			0
	ISAar3	1258	29/38	4	2	IS3 (IS407)	5	4	1	0			0
	ISAar4	1304	24/29	3	2	IS3 (IS3)	2	2		1	1		0
	ISAar5	1341	24/27	7-8	1	IS256	4	4		0			0
	ISAar6	1519	32/36	8	1	IS256	1	1		0			0
	ISAar7	2983	22/27	0-6-7	2	IS21	3	2	1	0			0
	ISAar8	1738	14/18	4	1	IS1380	2	2		0			0
	ISAar9	1735	42705	4	1	IS1380	1	1		0			0
	ISAar10	1602	14/20	4	1	IS1380	1	1		0			0
	ISAar11	1737	42278	4	1	IS1380	1	1		0			0
	ISAar12	1736	15/22	4	1	IS1380	1	1		0			0
	ISAar13	1416	22/24	0-8	1	ISL3	4	4		0			0
	ISAar14	1416	22/24	8	1	ISL3	2	2		0			0
	ISAar15	1418	19/24	8	1	ISL3	5	5		0			0
	ISAar16	1396	0	0	1	IS110	3	3		0			0
	ISAar17	1473	0	0	1	IS110	2	2		0			0
	ISAar18	1386	0	0	1	IS110	2	2		0			0
	ISAar19	1449	21/24	0-7-8	1	ISL3	20	17	3	2	2		0
	ISAar20	1449	26/27	8	1	ISL3	5	5		0			0
	ISAar21	1396	16	0	1	IS4 (IS4)	2	2		0			0
	ISAar22	1722	37/50	15	1	IS481	8	7	1	0			0
	ISAar23	1449	20/23	0-8	1	ISL3	6	6		0			0
	ISAar24	1270	30/40	3	2	IS3 (IS3)	1	1		0			0
	ISAar25	1309	19/25	3	2	IS3 (IS3)	2	1	1	0			0
	ISAar26	1344	20/26	4	2	IS3 (IS3)	1	1		0			0
	ISAar27	1669	36/50	14	1	IS481	2	2		0			0
	ISAar28	1593	41/50	15	1	IS481	4	3	1	0			0
	ISAar29	1385	0	0	1	IS110	2	2		0			0
	ISAar30	1435	26/31	2	1	ISL3	1	1		0			0
	ISAar31	1155	16/23	2	1	IS630	1	1		0			0
	ISAar32	1738	15/19	4	1	IS1380	1	1		0			0
	ISAar33	2628	45/50	4	2	IS21	1	1		0			0
	ISAar34	1438	20/23	8	1	ISL3	1	1		0			0
	ISAar35	1072	23/26	0	1	IS481	1	1		0			0
	ISAar36	2571	34/48	5	2	IS21	1	1		0			0
	ISAar37	1309	18/25	3	3	IS3 (IS3)	1	1		0			0
	ISAar38	1010	21/25	0-3	1	IS5 (IS427)	1	1		1	1		0
	ISAar39	1433	21/25	0	1	ISL3	1	1		0			0
	ISAar40	1347	20/25	0	2	IS3 (IS3)	1	1		0			0
	ISAar41	1346	0	0	1	IS110	1	1		0			0
	ISAar42	1443	25/33	0	1	ISL3	1	1		0			0
	ISAar43	1247	34/44	0	2	IS3 (IS427)	2	1	1	0			0
	ISAar44	1599	20/38	0-3	2	IS3 (IS3)	4	4		0			0
	ISAar45	1280	26	3	2	IS3 (IS3)	1	1		0			0
	ISAar46	1526	15/19	0	2	IS3 (IS3)	1	1		0			0
	Partial IS					IS3 (IS3)	6		6	0			0
						IS3 (IS51)	5		5	0			0
						ISL3	6		6	0			0
						IS256	1		1	0			0
						IS110	3		3	0			0
						IS5 (IS427)	1		1	0			0
						IS982	1		1	0			0
						IS481	1		1	0			0
						IS30	0			0			0
						IS21	0			0			0
